# Supplementary material for: Fungal Endophthalmitis: Clinical Characteristics, Pathogens, and Factors Affecting Visual Outcome
Source: Antibiotics (Basel). 2024 Feb 20;13(3):199. doi: 10.3390/antibiotics13030199 (PMC10967284; doi:10.3390/antibiotics13030199)
Supplement: Supplementary file 1 [file antibiotics-13-00199-s001.zip]

Archive with 1 entries (1 files):
- antibiotics-2750312-supplementary.pdf
